# Supplementary material for: Progesterone Can Directly Inhibit the Life Activities of Toxoplasma gondii In Vitro through the Progesterone Receptor Membrane Component (PGRMC)
Source: Int J Mol Sci. 2022 Mar 31;23(7):3843. doi: 10.3390/ijms23073843 (PMC8998710; doi:10.3390/ijms23073843)
Supplement: Supplementary file 1 [file ijms-23-03843-s001.zip]

Archive with 1 entries (1 files):
- ijms-1646676-supplementary.xlsx
