# Supplementary material for: Progesterone Can Directly Inhibit the Life Activities of Toxoplasma gondii In Vitro through the Progesterone Receptor Membrane Component (PGRMC)
Source: Int J Mol Sci. 2022 Mar 31;23(7):3843. doi: 10.3390/ijms23073843 (PMC8998710; doi:10.3390/ijms23073843)
Supplement: Supplementary file 1 [file ijms-23-03843-s001.zip › ijms-1646676-supplementary.xlsx]

## Sheet: Sheet1
Supplementary Table S1. Primers used to construct different strains.
Primers used to construct pTCR-pgrmc-CD
pTCR-vdac
pTCR-F	CTGGTCCACCGTGTAAGATG ACTAGTATGCATGTCCCGCGT
pTCR-R	GGTACCCAATTCGCCCTATAGTGA
pgrmc-5'-flank-F	TCACTATAGGGCGAATTGGGTACC GAGAGTTATCCCGAGTCCACAC
pgrmc-5'-flank-R	CCATACAGAGCCGACGTGAAGG
CAT-RFP-F	CCTTCACGTCGGCTCTGTATGG AAGCTTGATATGCATGTCCGC
CAT-RFP-R	GATATCTCTAGTGGATCC
pgrmc-3'-flank-F	GGATCCACTAGAGATATC GTTTCTGATTCGAGGTTAGG
pgrmc-3'-flank-R	CATCTTACACGGTGGACCAG
CRISPR/CAS9-pgrmc
CRISPR-pgrmc- U6-F	CAAGTAAGCAGAAGCACGCTGTATTTCCGGGAGGGTGC
CRISPR-pgrmc- U6-R	ACGAGCGTTGGCGCAGTTTCAACTTGACATCCCCATTTA
CRISPR-pgrmc- Amp-F	GAAACTGCGCCAACGCTCGT GTTTTAGAGCTAGAAATAG
CRISPR-pgrmc- Amp-R	GGTACCCAATTCGCCCTATA
CAS9-F	AAGCTTGATATGCATGTCCGC
CAS9-R	GATATCTCTAGTGGATCC
Primers used to c identifiy the monoclonal parasites
In-ko-pgrmc-F	GTGCTTACAAGGCTCCTCC
In-ko-pgrmc-R	GTCGACCGTCTCGGTGAG
Primers containing 42 bp homology arms were used to amplify the donor DNA for C-terminal epitope FLAG tagging
TgPGRMC-F	GTACAGCGAAGAGAGGAAGGAAGCAGGGCTTGCAGTACCTAGGTACCCGTACGACGT
TgPGRMC-R	GGAGATCACCGTGCTCCTTTATGGAGCGACATCTCACCAACTAGTGGATCGATCCCCCG
